# Supplementary material for: Dengue Mosaic Vaccines Enhance Cellular Immunity and Expand the Breadth of Neutralizing Antibody Against All Four Serotypes of Dengue Viruses in Mice
Source: Front Immunol. 2019 Jun 20;10:1429. doi: 10.3389/fimmu.2019.01429 (PMC6596366; doi:10.3389/fimmu.2019.01429)
Supplement: Supplementary file 1 [file Table_1.xlsx]

## Sheet: res_pval
Supplement Table 1 Statistical result summary
		Stimulation	DENV1				DENV2				DENV3				DENV4				Peptide
Figure	Note	Comparison	pMos1 vs pDen1	pMos2 vs pDen2	pMos3 vs pDen3	pMos4 vs pDen4	pMos1 vs pDen1	pMos2 vs pDen2	pMos3 vs pDen3	pMos4 vs pDen4	pMos1 vs pDen1	pMos2 vs pDen2	pMos3 vs pDen3	pMos4 vs pDen4	pMos1 vs pDen1	pMos2 vs pDen2	pMos3 vs pDen3	pMos4 vs pDen4	pMos1 vs pDen1	pMos2 vs pDen2	pMos3 vs pDen3	pMos4 vs pDen4
Figue 2 B	CD4 IFNg+		0.934782	0.741219	0.183222	0.72081	0.000358318	0.584525	0.0153461	0.0313692	0.681636	0.480259	0.0959137	0.638684	0.966559	0.557428	0.067949	0.257541	0.53001	0.53001	0.908339	1
Figue 2 C	CD4 TNFa+		0.0528894	0.0290395	0.761498	0.849772	0.258315	0.671438	0.939493	0.172808	0.00986171	0.145674	0.608242	0.0778725	0.536562	0.387633	0.662786	0.87167	0.0785215	0.00739753	0.185711	0.519895
Figue 2 D	CD4 IL2+		0.869715	0.66072	0.791183	0.849884	0.000277976	0.000974258	0.0638222	0.0948012	0.565576	0.774666	0.622915	0.490528	0.037253	0.120493	0.161815	0.677471	0.566947	0.548962	0.364166	0.0636223
Figue 2 E	CD8 IFNg+		0.412984	0.836839	0.457217	0.474762	0.0463505	0.410288	0.00143685	0.803691	0.900999	0.318765	0.214124	0.836116	0.37908	0.828815	0.114291	0.0295786	0.710498	0.248171	0.761322	1
Figue 2 F	CD8 TNFa+		0.0464495	0.0434768	0.307308	0.761934	0.426349	1	0.879378	0.272856	0.00986171	0.342782	0.881536	0.0148663	0.536562	0.536562	0.467275	0.746638	0.0934446	0.0128471	0.00208924	0.272856
Figue 2 G	CD8 IL2+		0.7127	0.437742	0.795936	0.909552	0.000508545	0.0100794	0.120385	0.325569	0.806413	1	0.196903	0.0717069	0.0933002	0.805405	0.13927	0.620536	0.413806	0.838186	0.739364	0.344341
		Stimulation	DENV1				DENV2				DENV3				DENV4
Figure	Note	Comparison	pMos1 vs pDen1	pMos2 vs pDen2	pMos3 vs pDen3	pMos4 vs pDen4	pMos1 vs pDen1	pMos2 vs pDen2	pMos3 vs pDen3	pMos4 vs pDen4	pMos1 vs pDen1	pMos2 vs pDen2	pMos3 vs pDen3	pMos4 vs pDen4	pMos1 vs pDen1	pMos2 vs pDen2	pMos3 vs pDen3	pMos4 vs pDen4
Figure 3 A	Dose1		0.0826623	0.408308	0.217154	0.443194	0.0876803	0.023838	0.402784	0.278076	0.00856192	0.0222982	0.910979	0.212294	0.0170219	0.0248406	0.744073	0.364346
Figure 3 B	Dose2		0.66643	0.173617	0.327386	0.188667	0.66643	0.406483	0.319294	0.744073	0.821222	0.73373	0.583882	0.488422	0.664389	0.73373	0.651308	0.0856734
Figure 3 C	Dose3		0.228207	0.0170219	0.125122	0.00923674	0.653594	0.518605	0.406483	0.0227403	0.231998	0.600471	0.57615	0.113693	0.0188657	0.372748	0.228207	0.748812
